# Supplementary material for: Mental health symptoms in a cohort of hospital healthcare workers following the first peak of the COVID-19 pandemic in the UK
Source: BJPsych Open. 2020 Dec 29;7(1):e24. doi: 10.1192/bjo.2020.150 (PMC7844153; doi:10.1192/bjo.2020.150)
Supplement: Supplementary file 1 [file S2056472420001507sup001.zip]

Archive with 7 entries (7 files):
- S2056472420001507sup001.docx
- S2056472420001507sup002.docx
- S2056472420001507sup003.docx
- S2056472420001507sup004.docx
- S2056472420001507sup005.docx
- S2056472420001507sup006.docx
- S2056472420001507sup007.docx
